# Supplementary material for: Variation in HIV-1 Nef function within and among viral subtypes reveals genetically separable antagonism of SERINC3 and SERINC5
Source: PLoS Pathog. 2020 Sep 14;16(9):e1008813. doi: 10.1371/journal.ppat.1008813 (PMC7515180; doi:10.1371/journal.ppat.1008813)
Supplement: S1 Table — (XLSX) [file ppat.1008813.s004.xlsx]

## Sheet: Table S1
Table S1. Nef polymorphisms associated with SERINC5 internalization function (all p<0.05).
Subtype	Residue	Domain a,b	Amino Acid	Median Function (With)	Median Function (Without)	N (With)	N (Without)	p-value	q-value
A	15	N-terminal anchor	K	57.5	85.3	5	87	0.0196	0.441682
A	15	N-terminal anchor	E	86.05	67.45	78	14	0.03887	0.441682
A	20	N-terminal anchor	L	54	86.05	8	84	0.01682	0.441682
A	24	N-terminal anchor	A	97.7	83.15	7	82	0.03817	0.441682
A	51	N-terminal anchor	T	94.35	80.1	8	84	0.04523	0.441682
A	55	N-terminal anchor	N	57.25	85.3	6	86	0.02737	0.441682
A	60	Globular core	E	45.55	85.3	4	88	0.00756	0.441682
A	60	Globular core	A	85.3	51.4	87	5	0.02998	0.441682
A	149	Globular core	E	74.5	88.9	16	76	0.02471	0.441682
A	155	Flexible loop	K	79.45	94.35	72	20	0.04948	0.441682
A	157	Flexible loop	N	76.2	88.9	32	60	0.03547	0.441682
A	157	Flexible loop	T	88.9	76.2	60	32	0.03547	0.441682
A	168	Flexible loop	V	49.75	85.3	4	88	0.01213	0.441682
A	180	C-terminal	T	76.45	90	54	38	0.005181	0.441682
A	180	C-terminal	V	90	76.45	38	54	0.005181	0.441682
A	184	C-terminal	R	71.6	88.5	15	77	0.0373	0.441682
A	194	C-terminal	V	51.4	85.3	5	87	0.02934	0.441682
A	194	C-terminal	R	89.65	76.95	52	40	0.04334	0.441682
A	202	C-terminal	F	89.4	76.7	57	35	0.04106	0.441682
B	9	N-terminal anchor	K	99.4	109.5	9	78	0.03527	0.267297
B	10	N-terminal anchor	A	92.4	108.55	9	68	0.04234	0.267297
B	14	N-terminal anchor	S	100.65	109.5	14	77	0.01938	0.243456
B	14	N-terminal anchor	N	129.7	107.6	3	88	0.0408	0.267297
B	21	N-terminal anchor	R	110.1	102	68	23	0.03406	0.267297
B	54	N-terminal anchor	D	110.8	102.2	60	31	0.04179	0.267297
B	61	Globular core	Q	109.2	89.9	86	5	0.00874	0.196211
B	61	Globular core	Y	82.3	108.25	3	88	0.009902	0.196211
B	63	Globular core	E	109.5	100.65	63	28	0.02504	0.267297
B	80	Globular core	T	108.25	51.6	88	3	0.0328	0.267297
B	81	Globular core	F	100.8	109.2	9	82	0.03681	0.267297
B	94	Globular core	K	110.1	96	77	14	0.000147	0.0194886
B	94	Globular core	E	82.3	109.2	7	84	0.006119	0.196211
B	120	Globular core	F	84.35	108.9	6	85	0.01175	0.196211
B	120	Globular core	Y	108.9	84.35	85	6	0.01175	0.196211
B	157	Flexible loop	N	106.05	115.2	74	16	0.0202	0.243456
B	158	Flexible loop	K	100	109.8	17	74	0.01332	0.196211
B	168	Flexible loop	M	103.8	113.3	56	35	0.03935	0.267297
B	169	Flexible loop	N	115.2	107	10	81	0.01331	0.196211
B	197	C-terminal	E	108.25	75.8	88	3	0.00624	0.196211
B	198	C-terminal	M	115.8	107.3	7	84	0.03768	0.267297
C	3	N-terminal anchor	G	93.55	74.8	48	23	0.009183	0.27461
C	3	N-terminal anchor	N	61.65	90.5	6	65	0.02058	0.359474
C	15	N-terminal anchor	E	74.4	91.4	14	57	0.04608	0.359474
C	32	N-terminal anchor	A	87.25	100.5	64	7	0.005312	0.272475
C	32	N-terminal anchor	T	101.2	88.3	3	68	0.01766	0.359474
C	39	N-terminal anchor	R	77.7	90.5	8	63	0.04543	0.359474
C	45	N-terminal anchor	S	86.05	96.6	42	29	0.01448	0.359474
C	48	N-terminal anchor	T	90.5	62.7	68	3	0.04239	0.359474
C	50	N-terminal anchor	P	62.7	90.5	3	68	0.04239	0.359474
C	76	Globular core	V	99.6	88.3	3	68	0.03956	0.359474
C	85	Globular core	V	96.8	86.7	8	63	0.02141	0.359474
C	85	Globular core	F	86.7	93.55	59	12	0.04203	0.359474
C	88	Globular core	G	70.3	91.4	15	56	0.007593	0.272475
C	88	Globular core	S	91.4	70.3	56	15	0.007593	0.272475
C	98	Globular core	D	82.1	95	34	37	0.00563	0.272475
C	98	Globular core	E	95	82.1	37	34	0.00563	0.272475
C	104	Globular core	K	85.9	95.8	53	18	0.03982	0.359474
C	142	Globular core	C	90.95	62.7	64	7	0.04381	0.359474
C	142	Globular core	P	62.7	90.95	7	64	0.04381	0.359474
C	151	Flexible loop	S	77.15	91.4	10	61	0.04037	0.359474
C	159	Flexible loop	E	55.9	90.5	3	68	0.0369	0.359474
C	159	Flexible loop	G	90.5	55.9	68	3	0.0369	0.359474
C	184	C-terminal	K	93.3	84.8	37	34	0.03565	0.359474
D	23	N-terminal anchor	A	55.7	99.65	7	78	0.02	0.759171
D	23	N-terminal anchor	T	99.65	82.7	76	9	0.031	0.759171
D	24	N-terminal anchor	D	103	95	26	59	0.0338	0.759171
D	57	N-terminal anchor	W	100.5	51.3	81	4	0.008389	0.759171
D	104	Globular core	K	92.3	100.5	15	70	0.03903	0.759171
D	104	Globular core	P	103	97.35	5	80	0.04081	0.759171
D	114	Globular core	V	100.5	64.2	73	12	0.003139	0.688145
D	114	Globular core	I	75.95	100.5	10	75	0.02039	0.759171
D	173	Flexible loop	I	104.5	97.35	13	72	0.04021	0.759171
D	176	Flexible loop	E	47.5	99.65	3	82	0.02515	0.759171
a Geyer, M., and B. M. Peterlin. 2001. Domain assembly, surface accessibility and sequence conservation in full length HIV-1 Nef. FEBS Lett. 496:91-95.
b Roeth, J.F. and Collins, K.L. 2006. Human Immunodeficiency Virus Type 1 Nef: Adapting to Intracellular Trafficking Pathways. Microbiol Mol Biol Rev. 70(2):548-63.										Mann-Whitney p=0.0175
