# Supplementary material for: Variation in HIV-1 Nef function within and among viral subtypes reveals genetically separable antagonism of SERINC3 and SERINC5
Source: PLoS Pathog. 2020 Sep 14;16(9):e1008813. doi: 10.1371/journal.ppat.1008813 (PMC7515180; doi:10.1371/journal.ppat.1008813)
Supplement: S2 Table — (XLSX) [file ppat.1008813.s005.xlsx]

## Sheet: Table S2
Table S2. Nef polymorphisms associated with SERINC3 internalization function (all p<0.05).
Subtype	Residue	Domain a,b	Amino Acid	Median Function (With)	Median Function (Without)	N (With)	N (Without)	p-value	q-value
A	3	N-terminal anchor	N	41.75	88.5	8	84	0.002638	0.0660898
A	8	N-terminal anchor	S	95.7	39.8	73	17	4.07e-06	0.000458395
A	8	N-terminal anchor	R	41.7	92.6	9	81	0.002214	0.0624008
A	8	N-terminal anchor	N	37.25	88.5	6	84	0.003785	0.0710426
A	9	N-terminal anchor	S	92.85	39.8	80	7	0.0019	0.0613298
A	9	N-terminal anchor	R	45.6	91.85	5	82	0.03068	0.217867
A	10	N-terminal anchor	I	96.8	48.1	65	23	9.2e-06	0.000691463
A	10	N-terminal anchor	K	35.65	93.75	10	78	5.28e-05	0.00297348
A	11	N-terminal anchor	V	95.9	36.6	72	16	1.22e-06	0.000275082
A	11	N-terminal anchor	A	31.45	91.85	6	82	0.0002977	0.0134249
A	12	N-terminal anchor	G	85.9	28.9	85	5	0.005996	0.0746092
A	14	N-terminal anchor	P	91.85	40.75	82	10	0.001904	0.0613298
A	19	N-terminal anchor	K	39.8	84.6	5	87	0.021	0.189401
A	19	N-terminal anchor	R	84.6	39.8	87	5	0.021	0.189401
A	22	N-terminal anchor	Q	66	94.4	31	61	0.005944	0.0746092
A	22	N-terminal anchor	R	91.85	67.05	48	44	0.0398	0.263941
A	23	N-terminal anchor	T	69.9	96.3	47	45	0.02549	0.212867
A	23	N-terminal anchor	A	96.3	69.9	43	49	0.02988	0.217867
A	28	N-terminal anchor	S	28.9	84.25	3	88	0.009923	0.11187
A	35	N-terminal anchor	R	101.1	78.1	6	86	0.01588	0.163814
A	45	N-terminal anchor	N	100.6	78.2	5	87	0.04959	0.309696
A	48	N-terminal anchor	V	49.4	93.1	17	75	0.002951	0.0665383
A	56	N-terminal anchor	T	58.45	93.1	16	75	0.004645	0.0740129
A	56	N-terminal anchor	V	97.2	71	33	58	0.005067	0.0740129
A	71	Globular core	K	100	77.55	14	78	0.02849	0.217867
A	71	Globular core	R	77.55	100	76	16	0.03092	0.217867
A	105	Globular core	R	98.7	76.3	21	71	0.03019	0.217867
A	173	Flexible loop	V	34	84.6	7	85	0.01671	0.163814
A	173	Flexible loop	M	84.25	45.9	78	14	0.04153	0.267545
A	178	Flexible loop	G	46.25	88.5	10	82	0.005252	0.0740129
A	180	C-terminal	T	69.65	98.65	54	38	0.004096	0.0710426
A	180	C-terminal	V	98.65	69.65	38	54	0.004096	0.0710426
A	182	C-terminal	M	69.9	96.8	43	49	0.01663	0.163814
A	184	C-terminal	Q	100.9	77.1	11	81	0.02442	0.211775
A	188	C-terminal	H	98.15	71	22	70	0.006287	0.0746092
A	188	C-terminal	R	69.9	96.8	49	43	0.03201	0.218713
B	8	N-terminal anchor	S	92.1	50.65	37	46	5.75e-06	0.000589775
B	8	N-terminal anchor	R	51.45	76.4	28	55	0.003798	0.0973898
B	9	N-terminal anchor	S	69.4	38.5	63	24	0.001105	0.0377798
B	9	N-terminal anchor	K	26.5	57.7	9	78	0.03532	0.315022
B	10	N-terminal anchor	I	96.4	54.1	9	68	0.02809	0.315022
B	11	N-terminal anchor	V	93.7	43	30	47	9.37e-07	0.000192133
B	11	N-terminal anchor	S	35.8	68.9	7	70	0.01186	0.162197
B	11	N-terminal anchor	P	2.3	60.45	3	74	0.02439	0.294314
B	11	N-terminal anchor	I	94.4	55.6	8	69	0.04166	0.339359
B	12	N-terminal anchor	G	57.7	22.9	80	10	0.01122	0.162197
B	12	N-terminal anchor	D	10.7	55.6	3	87	0.03364	0.315022
B	14	N-terminal anchor	P	71.4	39.05	57	34	0.0009448	0.0377798
B	14	N-terminal anchor	A	30.55	55.6	8	83	0.04355	0.339359
B	15	N-terminal anchor	A	69.55	35.8	52	39	0.000198	0.0135392
B	15	N-terminal anchor	T	36.35	58.4	22	69	0.008128	0.151579
B	21	N-terminal anchor	K	87.45	52.6	12	79	0.01897	0.243218
B	24	N-terminal anchor	E	55.6	27.5	83	8	0.0349	0.315022
B	28	N-terminal anchor	E	32.3	70.05	31	60	0.00109	0.0377798
B	28	N-terminal anchor	V	94	52.25	9	82	0.005456	0.111924
B	43	N-terminal anchor	I	52.95	84	78	13	0.04842	0.342512
B	98	Globular core	D	25.3	55.6	6	85	0.04559	0.339359
B	148	Globular core	L	87.45	51	16	75	0.01048	0.162197
B	148	Globular core	V	51.9	79.05	73	18	0.03177	0.315022
B	161	Flexible loop	N	52.6	95.7	84	7	0.002822	0.0827004
B	163	Flexible loop	T	96.4	52.95	3	88	0.03376	0.315022
B	168	Flexible loop	V	94.4	52.6	4	87	0.03829	0.327282
B	178	Flexible loop	R	79.6	52.6	21	70	0.04632	0.339359
B	182	C-terminal	E	93.55	52.6	6	85	0.0105	0.162197
B	188	C-terminal	S	100.4	52.6	7	84	0.004875	0.111117
C	5	N-terminal anchor	W	87.2	39.45	65	6	0.01311	0.2255
C	8	N-terminal anchor	R	46.8	87.7	5	63	0.0155	0.2255
C	9	N-terminal anchor	S	87.7	51.9	63	5	0.01938	0.2255
C	10	N-terminal anchor	K	49.6	88.15	4	62	0.04383	0.2255
C	11	N-terminal anchor	V	90.6	48.2	52	14	0.001073	0.126971
C	11	N-terminal anchor	A	49.6	88.15	4	62	0.03726	0.2255
C	12	N-terminal anchor	G	87.45	42.7	64	4	0.01965	0.2255
C	12	N-terminal anchor	E	35.8	87.2	3	65	0.02924	0.2255
C	14	N-terminal anchor	P	85.4	37.45	67	4	0.03298	0.2255
C	24	N-terminal anchor	A	34.5	85.4	4	67	0.03508	0.2255
C	32	N-terminal anchor	A	78.3	98.2	64	7	0.03074	0.2255
C	32	N-terminal anchor	T	98.2	78.6	3	68	0.03823	0.2255
C	40	N-terminal anchor	Y	93.1	67.05	31	40	0.00579	0.2255
C	40	N-terminal anchor	H	70.2	90.3	38	33	0.02531	0.2255
C	49	N-terminal anchor	A	66.2	94	40	31	0.005296	0.2255
C	49	N-terminal anchor	P	95.9	76.2	11	60	0.01051	0.2255
C	85	Globular core	F	78.2	98	59	12	0.02767	0.2255
C	85	Globular core	V	98.15	78.4	8	63	0.03188	0.2255
C	151	Flexible loop	K	96	74.2	12	59	0.02508	0.2255
C	158	Flexible loop	E	88.15	67.9	26	45	0.04007	0.2255
C	161	Flexible loop	D	61.9	87.7	12	59	0.04204	0.2255
C	161	Flexible loop	N	87.7	61.9	59	12	0.04204	0.2255
C	188	C-terminal	S	73.6	95.9	56	15	0.01973	0.2255
D	3	N-terminal anchor	N	50.55	90.2	8	77	0.02045	0.328919
D	8	N-terminal anchor	S	93.9	67.2	69	13	0.0001586	0.035713
D	8	N-terminal anchor	R	70	92.55	10	72	0.00651	0.195768
D	9	N-terminal anchor	S	92.3	63.8	75	5	0.008694	0.195768
D	14	N-terminal anchor	P	89.75	37.9	80	5	0.00289	0.195768
D	14	N-terminal anchor	S	36.7	89.3	4	81	0.006762	0.195768
D	23	N-terminal anchor	T	90.45	66.3	76	9	0.008058	0.195768
D	23	N-terminal anchor	A	66.3	89.75	7	78	0.02969	0.393264
D	24	N-terminal anchor	D	95.3	83.4	26	59	0.03545	0.443473
D	28	N-terminal anchor	A	26.8	89.2	3	82	0.02222	0.333561
D	38	N-terminal anchor	A	52	90.2	6	79	0.01057	0.216374
D	40	N-terminal anchor	Y	102.6	86.4	4	81	0.006976	0.195768
D	64	Globular core	E	83	95.1	64	21	0.006124	0.195768
D	64	Globular core	D	95.05	84	20	65	0.01717	0.297406
D	100	Globular core	I	103.5	86.4	4	81	0.002803	0.195768
D	100	Globular core	L	86.6	100.45	79	6	0.04032	0.453956
D	104	Globular core	K	71.9	91.5	15	70	0.02532	0.356342
D	176	Flexible loop	E	63.8	89.2	3	82	0.03825	0.453316
D	197	C-terminal	E	65.5	90.7	14	71	0.007951	0.195768
D	197	C-terminal	V	96.9	86	11	74	0.01285	0.241126
a Geyer, M., and B. M. Peterlin. 2001. Domain assembly, surface accessibility and sequence conservation in full length HIV-1 Nef. FEBS Lett. 496:91-95.
b Roeth, J.F. and Collins, K.L. 2006. Human Immunodeficiency Virus Type 1 Nef: Adapting to Intracellular Trafficking Pathways. Microbiol Mol Biol Rev. 70(2):548-63.
