# Supplementary material for: Variation in HIV-1 Nef function within and among viral subtypes reveals genetically separable antagonism of SERINC3 and SERINC5
Source: PLoS Pathog. 2020 Sep 14;16(9):e1008813. doi: 10.1371/journal.ppat.1008813 (PMC7515180; doi:10.1371/journal.ppat.1008813)
Supplement: S3 Table — (XLSX) [file ppat.1008813.s006.xlsx]

## Sheet: Table S3
Table S3. Nef polymorphisms associated with both SERINC3 and SERINC5 internalization function (all p<0.05).
Residue	Domain a,b
3	N-terminal anchor
9	N-terminal anchor
10	N-terminal anchor
14	N-terminal anchor
15	N-terminal anchor
21	N-terminal anchor
23	N-terminal anchor
24	N-terminal anchor
32	N-terminal anchor
45	N-terminal anchor
48	N-terminal anchor
85	Globular core
98	Globular core
104	Globular core
151	Flexible loop
158	Flexible loop
168	Flexible loop
173	Flexible loop
176	Flexible loop
180	C-terminal
184	C-terminal
197	C-terminal
a Geyer, M., and B. M. Peterlin. 2001. FEBS Lett. 496:91-95.
b Roeth, J.F. and Collins, K.L. 2006. Microbiol Mol Biol Rev. 70(2):548-63.
